# Supplementary material for: Acceptability of the FIGO Nutrition Checklist in Preconception and Early Pregnancy to Assess Nutritional Status and Prevent Excess Gestational Weight Gain: A Study of Women and Healthcare Practitioners in the UK
Source: Nutrients. 2022 Sep 1;14(17):3623. doi: 10.3390/nu14173623 (PMC9460608; doi:10.3390/nu14173623)
Supplement: Supplementary file 1 [file nutrients-14-03623-s001.zip]

Archive with 1 entries (1 files):
- nutrients-1842710-supplementary.pdf
